# Supplementary material for: Intranasal Immunization with Nasal Immuno-Inducible Sequence-Fused Antigens Elicits Antigen-Specific Antibody Production
Source: Int J Mol Sci. 2024 Nov 28;25(23):12828. doi: 10.3390/ijms252312828 (PMC11641730; doi:10.3390/ijms252312828)
Supplement: Supplementary file 1 [file ijms-25-12828-s001.zip]

Archive with 1 entries (1 files):
- ijms-3317466-supplementary.pdf
